# Supplementary material for: Intestinal Epithelial Toll-Like Receptor 4 Signaling Affects Epithelial Function and Colonic Microbiota and Promotes a Risk for Transmissible Colitis
Source: Infect Immun. 2016 Feb 24;84(3):798–810. doi: 10.1128/IAI.01374-15 (PMC4771346; doi:10.1128/IAI.01374-15)
Supplement: Supplemental material [file IAI.01374-15_zii999091620so2.xlsx]

## Sheet: at5_p.table.txt.annotated
Table St1: Mucosa associated bacterial OTUs that differed between villin-TLR4 and WT littermates in relative abundance
OTUs in red were increased in villin-TLR4 mice relative to WT littermates
otu	phylum	class	order	family	genus	species	p values
276629	p__Bacteroidetes	c__Bacteroidia	o__Bacteroidales	f__S24-7	g__unclassified	s__unclassified	0.029285
522433	p__Firmicutes	c__Clostridia	o__Clostridiales	f__unclassified	g__unclassified	s__unclassified	0.0460297
2689396	p__Proteobacteria	c__Gammaproteobacteria	o__Enterobacteriales	f__Enterobacteriaceae	g__unclassified	s__unclassified	0.0360123
543491	p__Actinobacteria	c__Actinobacteria	o__Actinomycetales	f__Micrococcaceae	g__94otu11218	s__97otu51501	0.0207385
4425571	p__Proteobacteria	c__Gammaproteobacteria	o__Enterobacteriales	f__Enterobacteriaceae	g__unclassified	s__unclassified	0.0217395
207284	p__Bacteroidetes	c__Bacteroidia	o__Bacteroidales	f__S24-7	g__unclassified	s__unclassified	0.0231037
131024	p__Firmicutes	c__Clostridia	o__Clostridiales	f__unclassified	g__unclassified	s__unclassified	0.0321644
3426658	p__Bacteroidetes	c__Bacteroidia	o__Bacteroidales	f__Bacteroidaceae	g__Bacteroides	s__unclassified	0.0374208
2072645	p__Proteobacteria	c__Gammaproteobacteria	o__Enterobacteriales	f__Enterobacteriaceae	g__unclassified	s__unclassified	0.0231737
742358	p__Actinobacteria	c__Coriobacteriia	o__Coriobacteriales	f__Coriobacteriaceae	g__unclassified	s__unclassified	0.0314848
193968	p__Firmicutes	c__Clostridia	o__Clostridiales	f__Ruminococcaceae	g__unclassified	s__unclassified	0.0433871
1118047	p__Firmicutes	c__Clostridia	o__Clostridiales	f__Clostridiaceae	g__Clostridium	s__97otu34661	0.0299057
186732	p__Firmicutes	c__Clostridia	o__Clostridiales	f__Lachnospiraceae	g__Blautia	s__97otu6686	0.015149
3441309	p__Proteobacteria	c__Gammaproteobacteria	o__Enterobacteriales	f__Enterobacteriaceae	g__unclassified	s__unclassified	0.0445599
184517	p__Bacteroidetes	c__Bacteroidia	o__Bacteroidales	f__S24-7	g__94otu13307	s__unclassified	0.0295561
175901	p__Firmicutes	c__Clostridia	o__Clostridiales	f__91otu4820	g__94otu12396	s__97otu14037	0.0214304
185802	p__Firmicutes	c__Clostridia	o__Clostridiales	f__Ruminococcaceae	g__94otu17128	s__97otu7300	0.0320238
197099	p__Firmicutes	c__Clostridia	o__Clostridiales	f__Ruminococcaceae	g__Oscillospira	s__unclassified	0.0236087
4447950	p__Bacteroidetes	c__Bacteroidia	o__Bacteroidales	f__Bacteroidaceae	g__Bacteroides	s__97otu4177	0.0181227
313069	p__Firmicutes	c__Clostridia	o__Clostridiales	f__Clostridiaceae	g__94otu6138	s__97otu92837	0.0462396
183750	p__Bacteroidetes	c__Bacteroidia	o__Bacteroidales	f__S24-7	g__unclassified	s__unclassified	0.0352835
390896	p__Bacteroidetes	c__Bacteroidia	o__Bacteroidales	f__S24-7	g__94otu39526	s__97otu72098	0.0499189
3272632	p__Bacteroidetes	c__Bacteroidia	o__Bacteroidales	f__Bacteroidaceae	g__Bacteroides	s__unclassified	0.00698204
146935	p__Firmicutes	c__Bacilli	o__Lactobacillales	f__Lactobacillaceae	g__Lactobacillus	s__unclassified	0.00744205
197074	p__Bacteroidetes	c__Bacteroidia	o__Bacteroidales	f__S24-7	g__94otu4147	s__97otu4768	0.00580185
258202	p__Firmicutes	c__Clostridia	o__Clostridiales	f__Lachnospiraceae	g__unclassified	s__unclassified	0.0370004
1116384	p__Proteobacteria	c__Betaproteobacteria	o__Burkholderiales	f__Comamonadaceae	g__unclassified	s__unclassified	0.0406179
4374046	p__Actinobacteria	c__Coriobacteriia	o__Coriobacteriales	f__Coriobacteriaceae	g__unclassified	s__unclassified	0.0322445
270081	p__Firmicutes	c__Clostridia	o__Clostridiales	f__unclassified	g__unclassified	s__unclassified	0.0415512
230268	p__Firmicutes	c__Clostridia	o__Clostridiales	f__Ruminococcaceae	g__Ruminococcus	s__97otu82418	0.0227655
179810	p__Bacteroidetes	c__Bacteroidia	o__Bacteroidales	f__S24-7	g__unclassified	s__unclassified	0.0334907
429917	p__Bacteroidetes	c__Bacteroidia	o__Bacteroidales	f__S24-7	g__unclassified	s__unclassified	0.0287727
3172943	p__Bacteroidetes	c__Bacteroidia	o__Bacteroidales	f__S24-7	g__unclassified	s__unclassified	0.0295184
345582	p__Firmicutes	c__Clostridia	o__Clostridiales	f__Ruminococcaceae	g__Oscillospira	s__unclassified	0.0215904
214919	p__Firmicutes	c__Bacilli	o__Turicibacterales	f__Turicibacteraceae	g__Turicibacter	s__97otu9642	0.0374851
165927	p__Bacteroidetes	c__Bacteroidia	o__Bacteroidales	f__S24-7	g__unclassified	s__unclassified	0.0200812
102022	p__Firmicutes	c__Clostridia	o__Clostridiales	f__Peptostreptococcaceae	g__Peptostreptococcus	s__unclassified	0.0160068
4333897	p__Proteobacteria	c__Gammaproteobacteria	o__Enterobacteriales	f__Enterobacteriaceae	g__unclassified	s__unclassified	0.0031225
185614	p__Bacteroidetes	c__Bacteroidia	o__Bacteroidales	f__S24-7	g__unclassified	s__unclassified	0.0334966
4391262	p__Proteobacteria	c__Gammaproteobacteria	o__Enterobacteriales	f__Enterobacteriaceae	g__unclassified	s__unclassified	0.0483379
72820	p__Actinobacteria	c__Actinobacteria	o__Bifidobacteriales	f__Bifidobacteriaceae	g__Bifidobacterium	s__unclassified	0.0452046
4111715	p__Proteobacteria	c__Gammaproteobacteria	o__Enterobacteriales	f__Enterobacteriaceae	g__unclassified	s__unclassified	0.0330318
206367	p__Bacteroidetes	c__Bacteroidia	o__Bacteroidales	f__S24-7	g__unclassified	s__unclassified	0.044831
923783	p__Proteobacteria	c__Gammaproteobacteria	o__Xanthomonadales	f__Xanthomonadaceae	g__94otu30932	s__97otu34211	0.0107655
4390342	p__Firmicutes	c__Clostridia	o__Clostridiales	f__Lachnospiraceae	g__Dorea	s__unclassified	0.0440874
179464	p__Bacteroidetes	c__Bacteroidia	o__Bacteroidales	f__S24-7	g__unclassified	s__unclassified	0.0455698
177414	p__Bacteroidetes	c__Bacteroidia	o__Bacteroidales	f__S24-7	g__unclassified	s__unclassified	0.0330153
188676	p__Firmicutes	c__Clostridia	o__Clostridiales	f__Ruminococcaceae	g__unclassified	s__unclassified	0.0162613
2943548	p__Firmicutes	c__Clostridia	o__Clostridiales	f__Ruminococcaceae	g__Ruminococcus	s__97otu13241	0.0227183
276761	p__Firmicutes	c__Clostridia	o__Clostridiales	f__Ruminococcaceae	g__94otu32563	s__97otu88535	0.0142892
408877	p__Firmicutes	c__Clostridia	o__Clostridiales	f__unclassified	g__unclassified	s__unclassified	0.0215129
3439403	p__Bacteroidetes	c__Bacteroidia	o__Bacteroidales	f__Bacteroidaceae	g__Bacteroides	s__unclassified	0.00303661
270451	p__Bacteroidetes	c__Bacteroidia	o__Bacteroidales	f__S24-7	g__unclassified	s__unclassified	0.0369877
179400	p__Firmicutes	c__Clostridia	o__Clostridiales	f__Lachnospiraceae	g__[Ruminococcus]	s__97otu99006	0.0184444
3236435	p__Firmicutes	c__Clostridia	o__Clostridiales	f__Ruminococcaceae	g__94otu11945	s__97otu18516	0.0373041
380534	p__Bacteroidetes	c__Bacteroidia	o__Bacteroidales	f__S24-7	g__unclassified	s__unclassified	0.0198278
268978	p__Firmicutes	c__Bacilli	o__Turicibacterales	f__Turicibacteraceae	g__Turicibacter	s__unclassified	0.0497548
180077	p__Bacteroidetes	c__Bacteroidia	o__Bacteroidales	f__S24-7	g__unclassified	s__unclassified	0.0367871
372146	p__Firmicutes	c__Clostridia	o__Clostridiales	f__Ruminococcaceae	g__Oscillospira	s__unclassified	0.0352564
81682	p__Firmicutes	c__Clostridia	o__Clostridiales	f__Clostridiaceae	g__Clostridium	s__97otu21218	0.00235082
182255	p__Bacteroidetes	c__Bacteroidia	o__Bacteroidales	f__Bacteroidaceae	g__Bacteroides	s__unclassified	0.0352602
174667	p__Firmicutes	c__Clostridia	o__Clostridiales	f__Lachnospiraceae	g__94otu1346	s__97otu60654	0.00221399
67813	p__Firmicutes	c__Bacilli	o__Lactobacillales	f__Enterococcaceae	g__Enterococcus	s__unclassified	0.048369
197801	p__Bacteroidetes	c__Bacteroidia	o__Bacteroidales	f__S24-7	g__unclassified	s__unclassified	0.0127275
228374	p__Bacteroidetes	c__Bacteroidia	o__Bacteroidales	f__S24-7	g__unclassified	s__unclassified	0.00904201
782953	p__Proteobacteria	c__Gammaproteobacteria	o__Enterobacteriales	f__Enterobacteriaceae	g__unclassified	s__unclassified	0.0146786
3563235	p__Bacteroidetes	c__Bacteroidia	o__Bacteroidales	f__Bacteroidaceae	g__Bacteroides	s__unclassified	0.0243261
273494	p__Firmicutes	c__Erysipelotrichi	o__Erysipelotrichales	f__Erysipelotrichaceae	g__Allobaculum	s__unclassified	0.00382199
390633	p__Bacteroidetes	c__Bacteroidia	o__Bacteroidales	f__S24-7	g__unclassified	s__unclassified	0.012228
329096	p__Proteobacteria	c__Gammaproteobacteria	o__Enterobacteriales	f__Enterobacteriaceae	g__unclassified	s__unclassified	0.0351646
254888	p__Proteobacteria	c__Betaproteobacteria	o__Burkholderiales	f__Comamonadaceae	g__unclassified	s__unclassified	0.0286252
4439398	p__Fusobacteria	c__Fusobacteriia	o__Fusobacteriales	f__Fusobacteriaceae	g__Fusobacterium	s__97otu23769	0.000337949
4453609	p__Bacteroidetes	c__Bacteroidia	o__Bacteroidales	f__Rikenellaceae	g__94otu17906	s__97otu473	0.0222832
278675	p__Bacteroidetes	c__Bacteroidia	o__Bacteroidales	f__S24-7	g__unclassified	s__unclassified	0.0350496
262166	p__Bacteroidetes	c__Bacteroidia	o__Bacteroidales	f__S24-7	g__unclassified	s__unclassified	0.0138424
38415	p__Firmicutes	c__Clostridia	o__Clostridiales	f__Lachnospiraceae	g__Dorea	s__97otu74812	0.0340033
346648	p__Firmicutes	c__Clostridia	o__Clostridiales	f__Lachnospiraceae	g__94otu9523	s__unclassified	0.0317586
176868	p__Firmicutes	c__Clostridia	o__Clostridiales	f__Dehalobacteriaceae	g__Dehalobacterium	s__97otu86093	0.0224406
264534	p__Bacteroidetes	c__Bacteroidia	o__Bacteroidales	f__S24-7	g__unclassified	s__unclassified	0.0331889
4468234	p__Bacteroidetes	c__Bacteroidia	o__Bacteroidales	f__Bacteroidaceae	g__Bacteroides	s__unclassified	0.00931171
131921	p__Firmicutes	c__Bacilli	o__Lactobacillales	f__Lactobacillaceae	g__Lactobacillus	s__97otu12041	0.0198
262970	p__Firmicutes	c__Clostridia	o__Clostridiales	f__unclassified	g__unclassified	s__unclassified	0.0227958
366451	p__Proteobacteria	c__Gammaproteobacteria	o__Enterobacteriales	f__Enterobacteriaceae	g__unclassified	s__unclassified	0.0394652
114462	p__Proteobacteria	c__Gammaproteobacteria	o__Enterobacteriales	f__Enterobacteriaceae	g__unclassified	s__unclassified	0.0344219
141145	p__Proteobacteria	c__Gammaproteobacteria	o__Enterobacteriales	f__Enterobacteriaceae	g__unclassified	s__unclassified	0.0355602
3600504	p__Bacteroidetes	c__Bacteroidia	o__Bacteroidales	f__Bacteroidaceae	g__Bacteroides	s__97otu98108	0.0326101
1129461	p__Firmicutes	c__Bacilli	o__Lactobacillales	f__Enterococcaceae	g__Enterococcus	s__unclassified	0.00110138
260666	p__Firmicutes	c__Clostridia	o__Clostridiales	f__Lachnospiraceae	g__94otu11370	s__unclassified	0.0431469
185583	p__Firmicutes	c__Clostridia	o__Clostridiales	f__Ruminococcaceae	g__unclassified	s__unclassified	0.0103793
198339	p__Bacteroidetes	c__Bacteroidia	o__Bacteroidales	f__S24-7	g__94otu1813	s__97otu90748	0.0368353
4452118	p__Proteobacteria	c__Betaproteobacteria	o__Burkholderiales	f__Comamonadaceae	g__unclassified	s__unclassified	0.0109812
196315	p__Firmicutes	c__Clostridia	o__Clostridiales	f__Clostridiaceae	g__unclassified	s__unclassified	0.0389046
