# Supplementary material for: Intestinal Epithelial Toll-Like Receptor 4 Signaling Affects Epithelial Function and Colonic Microbiota and Promotes a Risk for Transmissible Colitis
Source: Infect Immun. 2016 Feb 24;84(3):798–810. doi: 10.1128/IAI.01374-15 (PMC4771346; doi:10.1128/IAI.01374-15)
Supplement: Supplemental material [file IAI.01374-15_zii999091620so3.xlsx]

## Sheet: Sheet1
Table St2: Mucosa associated bacterial OTUs that differed between villin-TLR4 and WT littermates in their presence or absence
p values with false discovery rate <0.1 are given in bold
OTUs in red were increased in villin-TLR4 mice relative to WT littermates
OTUs	phylum	class	order	family	genus	species	p values
197004	p__Firmicutes	c__Clostridia	o__Clostridiales	f__Lachnospiraceae	g__unclassified	s__unclassified	1.77978e-08
174667	p__Firmicutes	c__Clostridia	o__Clostridiales	f__Lachnospiraceae	g__94otu1346	s__97otu60654	1.77978e-08
262970	p__Firmicutes	c__Clostridia	o__Clostridiales	f__unclassified	g__unclassified	s__unclassified	7.69308e-05
4468234	p__Bacteroidetes	c__Bacteroidia	o__Bacteroidales	f__Bacteroidaceae	g__Bacteroides	s__unclassified	0.00119729
188047	p__Firmicutes	c__Clostridia	o__Clostridiales	f__Lachnospiraceae	g__94otu19924	s__97otu98	0.00146844
3138798	p__Firmicutes	c__Clostridia	o__Clostridiales	f__91otu5089	g__Phascolarctobacterium	s__97otu22710	0.00147141
197099	p__Firmicutes	c__Clostridia	o__Clostridiales	f__Ruminococcaceae	g__Oscillospira	s__unclassified	0.00155344
180065	p__Firmicutes	c__Clostridia	o__Clostridiales	f__Lachnospiraceae	g__94otu11037	s__97otu12628	0.00155344
194830	p__Bacteroidetes	c__Bacteroidia	o__Bacteroidales	f__S24-7	g__94otu13307	s__unclassified	0.00155344
345582	p__Firmicutes	c__Clostridia	o__Clostridiales	f__Ruminococcaceae	g__Oscillospira	s__unclassified	0.00160191
305152	p__Firmicutes	c__Clostridia	o__Clostridiales	f__Lachnospiraceae	g__94otu19525	s__unclassified	0.00160191
3563235	p__Bacteroidetes	c__Bacteroidia	o__Bacteroidales	f__Bacteroidaceae	g__Bacteroides	s__unclassified	0.00173977
417981	p__Firmicutes	c__Clostridia	o__Clostridiales	f__[Mogibacteriaceae]	g__94otu13888	s__97otu5542	0.00175532
3439403	p__Bacteroidetes	c__Bacteroidia	o__Bacteroidales	f__Bacteroidaceae	g__Bacteroides	s__unclassified	0.00178395
191361	p__Firmicutes	c__Clostridia	o__Clostridiales	f__Lachnospiraceae	g__94otu9002	s__97otu10647	0.00181453
1116384	p__Proteobacteria	c__Betaproteobacteria	o__Burkholderiales	f__Comamonadaceae	g__unclassified	s__unclassified	0.00181993
185575	p__Firmicutes	c__Clostridia	o__Clostridiales	f__Ruminococcaceae	g__94otu11945	s__97otu43722	0.00185111
185763	p__Firmicutes	c__Clostridia	o__Clostridiales	f__Ruminococcaceae	g__Faecalibacterium	s__prausnitzii	0.00185419
743911	p__Firmicutes	c__Clostridia	o__Clostridiales	f__Lachnospiraceae	g__unclassified	s__unclassified	0.00189081
4254313	p__Fusobacteria	c__Fusobacteriia	o__Fusobacteriales	f__Fusobacteriaceae	g__Fusobacterium	s__unclassified	0.00214413
91557	p__Proteobacteria	c__Gammaproteobacteria	o__Enterobacteriales	f__Enterobacteriaceae	g__unclassified	s__unclassified	0.00282336
4306262	p__Verrucomicrobia	c__Verrucomicrobiae	o__Verrucomicrobiales	f__Verrucomicrobiaceae	g__Akkermansia	s__muciniphila	0.00318866
210950	p__Bacteroidetes	c__Bacteroidia	o__Bacteroidales	f__S24-7	g__unclassified	s__unclassified	0.00318866
179457	p__Bacteroidetes	c__Bacteroidia	o__Bacteroidales	f__S24-7	g__94otu4147	s__97otu4768	0.00318866
207284	p__Bacteroidetes	c__Bacteroidia	o__Bacteroidales	f__S24-7	g__unclassified	s__unclassified	0.00318866
258485	p__Bacteroidetes	c__Bacteroidia	o__Bacteroidales	f__S24-7	g__unclassified	s__unclassified	0.00318866
177115	p__Bacteroidetes	c__Bacteroidia	o__Bacteroidales	f__S24-7	g__94otu13307	s__97otu14964	0.00318866
4449518	p__Bacteroidetes	c__Bacteroidia	o__Bacteroidales	f__Rikenellaceae	g__94otu9546	s__unclassified	0.00318866
463233	p__Bacteroidetes	c__Bacteroidia	o__Bacteroidales	f__S24-7	g__unclassified	s__unclassified	0.00318866
4333237	p__Proteobacteria	c__Alphaproteobacteria	o__Rhodospirillales	f__Acetobacteraceae	g__Acetobacter	s__97otu8222	0.00318866
1571092	p__Firmicutes	c__Clostridia	o__Clostridiales	f__91otu5089	g__94otu30251	s__97otu88245	0.00318866
174805	p__Bacteroidetes	c__Bacteroidia	o__Bacteroidales	f__S24-7	g__unclassified	s__unclassified	0.00318866
179547	p__Firmicutes	c__Clostridia	o__Clostridiales	f__Ruminococcaceae	g__Oscillospira	s__97otu13166	0.00318866
194043	p__Bacteroidetes	c__Bacteroidia	o__Bacteroidales	f__S24-7	g__unclassified	s__unclassified	0.00318866
270984	p__Bacteroidetes	c__Bacteroidia	o__Bacteroidales	f__S24-7	g__unclassified	s__unclassified	0.00318866
312322	p__Bacteroidetes	c__Bacteroidia	o__Bacteroidales	f__S24-7	g__94otu39526	s__97otu72098	0.00318866
215495	p__Bacteroidetes	c__Bacteroidia	o__Bacteroidales	f__S24-7	g__94otu25133	s__97otu27593	0.00318866
4481506	p__Bacteroidetes	c__Bacteroidia	o__Bacteroidales	f__S24-7	g__unclassified	s__unclassified	0.00318866
175712	p__Bacteroidetes	c__Bacteroidia	o__Bacteroidales	f__S24-7	g__94otu13307	s__97otu14964	0.00318866
1684221	p__Proteobacteria	c__Deltaproteobacteria	o__Desulfovibrionales	f__Desulfovibrionaceae	g__Desulfovibrio	s__C21_c20	0.00318866
4480176	p__Firmicutes	c__Clostridia	o__Clostridiales	f__unclassified	g__unclassified	s__unclassified	0.00318866
242029	p__Bacteroidetes	c__Bacteroidia	o__Bacteroidales	f__S24-7	g__94otu10153	s__97otu36811	0.00318866
174285	p__Firmicutes	c__Clostridia	o__Clostridiales	f__91otu21549	g__94otu8362	s__97otu61606	0.00318866
260397	p__Firmicutes	c__Erysipelotrichi	o__Erysipelotrichales	f__Erysipelotrichaceae	g__Allobaculum	s__97otu11096	0.00318866
4305372	p__Firmicutes	c__Bacilli	o__Lactobacillales	f__Lactobacillaceae	g__94otu44447	s__97otu97700	0.00318866
38278	p__Bacteroidetes	c__Bacteroidia	o__Bacteroidales	f__S24-7	g__94otu4519	s__97otu95745	0.00318866
81682	p__Firmicutes	c__Clostridia	o__Clostridiales	f__Clostridiaceae	g__Clostridium	s__97otu21218	0.00318866
2119418	p__Proteobacteria	c__Gammaproteobacteria	o__Enterobacteriales	f__Enterobacteriaceae	g__unclassified	s__unclassified	0.00318866
185550	p__Bacteroidetes	c__Bacteroidia	o__Bacteroidales	f__S24-7	g__94otu3029	s__97otu2139	0.00318866
176751	p__Bacteroidetes	c__Bacteroidia	o__Bacteroidales	f__Rikenellaceae	g__94otu9546	s__unclassified	0.00318866
264734	p__Bacteroidetes	c__Bacteroidia	o__Bacteroidales	f__S24-7	g__94otu4147	s__97otu4768	0.00318866
228374	p__Bacteroidetes	c__Bacteroidia	o__Bacteroidales	f__S24-7	g__unclassified	s__unclassified	0.00318866
188785	p__Firmicutes	c__Clostridia	o__Clostridiales	f__91otu5089	g__94otu30251	s__97otu88245	0.00318866
176100	p__Bacteroidetes	c__Bacteroidia	o__Bacteroidales	f__S24-7	g__unclassified	s__unclassified	0.00318866
210218	p__Firmicutes	c__Clostridia	o__Clostridiales	f__91otu4820	g__94otu12396	s__97otu14037	0.00318866
254888	p__Proteobacteria	c__Betaproteobacteria	o__Burkholderiales	f__Comamonadaceae	g__unclassified	s__unclassified	0.00318866
4439398	p__Fusobacteria	c__Fusobacteriia	o__Fusobacteriales	f__Fusobacteriaceae	g__Fusobacterium	s__97otu23769	0.00318866
177512	p__Bacteroidetes	c__Bacteroidia	o__Bacteroidales	f__S24-7	g__94otu13307	s__97otu14964	0.00318866
178068	p__Bacteroidetes	c__Bacteroidia	o__Bacteroidales	f__S24-7	g__94otu13307	s__unclassified	0.00318866
3600504	p__Bacteroidetes	c__Bacteroidia	o__Bacteroidales	f__Bacteroidaceae	g__Bacteroides	s__97otu98108	0.00318866
1129461	p__Firmicutes	c__Bacilli	o__Lactobacillales	f__Enterococcaceae	g__Enterococcus	s__unclassified	0.00318866
264325	p__Bacteroidetes	c__Bacteroidia	o__Bacteroidales	f__Rikenellaceae	g__94otu35480	s__97otu39434	0.00318866
176850	p__Firmicutes	c__Clostridia	o__Clostridiales	f__91otu5738	g__94otu11972	s__97otu13605	0.00367917
815311	p__Proteobacteria	c__Alphaproteobacteria	o__Rhodospirillales	f__Acetobacteraceae	g__Acetobacter	s__97otu8222	0.00367917
681370	p__Actinobacteria	c__Actinobacteria	o__Bifidobacteriales	f__Bifidobacteriaceae	g__Bifidobacterium	s__unclassified	0.00367917
4452118	p__Proteobacteria	c__Betaproteobacteria	o__Burkholderiales	f__Comamonadaceae	g__unclassified	s__unclassified	0.00380953
174573	p__Bacteroidetes	c__Bacteroidia	o__Bacteroidales	f__S24-7	g__94otu1116	s__97otu8254	0.00411826
3172943	p__Bacteroidetes	c__Bacteroidia	o__Bacteroidales	f__S24-7	g__unclassified	s__unclassified	0.00411826
176868	p__Firmicutes	c__Clostridia	o__Clostridiales	f__Dehalobacteriaceae	g__Dehalobacterium	s__97otu86093	0.00411826
3588390	p__Bacteroidetes	c__Bacteroidia	o__Bacteroidales	f__Bacteroidaceae	g__Bacteroides	s__unclassified	0.00480734
234121	p__Firmicutes	c__Clostridia	o__Clostridiales	f__91otu3937	g__94otu9254	s__97otu3203	0.0051352
231563	p__Firmicutes	c__Clostridia	o__Clostridiales	f__91otu5977	g__94otu27137	s__97otu8745	0.00598999
97263	p__Firmicutes	c__Clostridia	o__Clostridiales	f__Ruminococcaceae	g__unclassified	s__unclassified	0.00696852
264240	p__Bacteroidetes	c__Bacteroidia	o__Bacteroidales	f__Rikenellaceae	g__unclassified	s__unclassified	0.00807517
4070490	p__Firmicutes	c__Clostridia	o__Clostridiales	f__Ruminococcaceae	g__unclassified	s__unclassified	0.00807517
183446	p__Bacteroidetes	c__Bacteroidia	o__Bacteroidales	f__S24-7	g__94otu7438	s__97otu87775	0.00856823
572889	p__Fusobacteria	c__Fusobacteriia	o__Fusobacteriales	f__Fusobacteriaceae	g__Fusobacterium	s__97otu23769	0.00868302
4390755	p__Tenericutes	c__Mollicutes	o__Anaeroplasmatales	f__Anaeroplasmataceae	g__Anaeroplasma	s__97otu8978	0.00868302
199403	p__Actinobacteria	c__Coriobacteriia	o__Coriobacteriales	f__Coriobacteriaceae	g__Adlercreutzia	s__97otu64052	0.00869976
266413	p__Firmicutes	c__Clostridia	o__Clostridiales	f__Lachnospiraceae	g__unclassified	s__unclassified	0.00882683
196194	p__Firmicutes	c__Clostridia	o__Clostridiales	f__Ruminococcaceae	g__Oscillospira	s__unclassified	0.00882683
270448	p__Firmicutes	c__Clostridia	o__Clostridiales	f__unclassified	g__unclassified	s__unclassified	0.00943349
196315	p__Firmicutes	c__Clostridia	o__Clostridiales	f__Clostridiaceae	g__unclassified	s__unclassified	0.00945334
4256470	p__Bacteroidetes	c__Bacteroidia	o__Bacteroidales	f__Bacteroidaceae	g__Bacteroides	s__97otu97833	0.00950961
1108378	p__Firmicutes	c__Clostridia	o__Clostridiales	f__91otu9255	g__94otu18847	s__97otu7710	0.00962938
186732	p__Firmicutes	c__Clostridia	o__Clostridiales	f__Lachnospiraceae	g__Blautia	s__97otu6686	0.00968811
4453609	p__Bacteroidetes	c__Bacteroidia	o__Bacteroidales	f__Rikenellaceae	g__94otu17906	s__97otu473	0.00990587
188299	p__Firmicutes	c__Clostridia	o__Clostridiales	f__unclassified	g__unclassified	s__unclassified	0.0099903
38415	p__Firmicutes	c__Clostridia	o__Clostridiales	f__Lachnospiraceae	g__Dorea	s__97otu74812	0.0100614
313274	p__Firmicutes	c__Clostridia	o__Clostridiales	f__Ruminococcaceae	g__Oscillospira	s__unclassified	0.0100629
263253	p__Bacteroidetes	c__Bacteroidia	o__Bacteroidales	f__S24-7	g__unclassified	s__unclassified	0.0102705
199145	p__Firmicutes	c__Clostridia	o__Clostridiales	f__Ruminococcaceae	g__unclassified	s__unclassified	0.0104008
183750	p__Bacteroidetes	c__Bacteroidia	o__Bacteroidales	f__S24-7	g__unclassified	s__unclassified	0.0104291
3709990	p__Firmicutes	c__Erysipelotrichi	o__Erysipelotrichales	f__Erysipelotrichaceae	g__[Eubacterium]	s__dolichum	0.0107839
191558	p__Firmicutes	c__Clostridia	o__Clostridiales	f__Ruminococcaceae	g__Oscillospira	s__97otu18136	0.0109977
194662	p__Firmicutes	c__Clostridia	o__Clostridiales	f__Ruminococcaceae	g__unclassified	s__unclassified	0.0110089
193654	p__Firmicutes	c__Clostridia	o__Clostridiales	f__unclassified	g__unclassified	s__unclassified	0.0110089
194277	p__Firmicutes	c__Clostridia	o__Clostridiales	f__Lachnospiraceae	g__94otu12668	s__97otu14736	0.0111347
3236435	p__Firmicutes	c__Clostridia	o__Clostridiales	f__Ruminococcaceae	g__94otu11945	s__97otu18516	0.0111347
182289	p__Firmicutes	c__Clostridia	o__Clostridiales	f__Lachnospiraceae	g__unclassified	s__unclassified	0.0112869
185583	p__Firmicutes	c__Clostridia	o__Clostridiales	f__Ruminococcaceae	g__unclassified	s__unclassified	0.0112869
366451	p__Proteobacteria	c__Gammaproteobacteria	o__Enterobacteriales	f__Enterobacteriaceae	g__unclassified	s__unclassified	0.011425
2072645	p__Proteobacteria	c__Gammaproteobacteria	o__Enterobacteriales	f__Enterobacteriaceae	g__unclassified	s__unclassified	0.0118609
3441309	p__Proteobacteria	c__Gammaproteobacteria	o__Enterobacteriales	f__Enterobacteriaceae	g__unclassified	s__unclassified	0.0118609
152485	p__Firmicutes	c__Bacilli	o__Lactobacillales	f__Enterococcaceae	g__Enterococcus	s__unclassified	0.0118609
189840	p__Firmicutes	c__Clostridia	o__Clostridiales	f__Ruminococcaceae	g__94otu9261	s__97otu8033	0.0241043
175901	p__Firmicutes	c__Clostridia	o__Clostridiales	f__91otu4820	g__94otu12396	s__97otu14037	0.0243223
194665	p__Firmicutes	c__Clostridia	o__Clostridiales	f__Ruminococcaceae	g__Oscillospira	s__unclassified	0.0245562
122049	p__Proteobacteria	c__Gammaproteobacteria	o__Enterobacteriales	f__Enterobacteriaceae	g__unclassified	s__unclassified	0.0265193
522433	p__Firmicutes	c__Clostridia	o__Clostridiales	f__unclassified	g__unclassified	s__unclassified	0.0265832
204144	p__Bacteroidetes	c__Bacteroidia	o__Bacteroidales	f__S24-7	g__94otu10153	s__unclassified	0.0268347
182255	p__Bacteroidetes	c__Bacteroidia	o__Bacteroidales	f__Bacteroidaceae	g__Bacteroides	s__unclassified	0.0278383
268978	p__Firmicutes	c__Bacilli	o__Turicibacterales	f__Turicibacteraceae	g__Turicibacter	s__unclassified	0.0307826
178735	p__Actinobacteria	c__Coriobacteriia	o__Coriobacteriales	f__Coriobacteriaceae	g__Adlercreutzia	s__97otu10130	0.0312168
260666	p__Firmicutes	c__Clostridia	o__Clostridiales	f__Lachnospiraceae	g__94otu11370	s__unclassified	0.0312168
260741	p__Firmicutes	c__Clostridia	o__Clostridiales	f__Ruminococcaceae	g__Oscillospira	s__unclassified	0.0313297
2286580	p__Tenericutes	c__Mollicutes	o__RF39	f__91otu7931	g__94otu23118	s__97otu94759	0.0316619
191067	p__Firmicutes	c__Clostridia	o__Clostridiales	f__91otu10543	g__94otu33884	s__97otu52471	0.0316619
185483	p__Firmicutes	c__Clostridia	o__Clostridiales	f__91otu4292	g__94otu13710	s__97otu74747	0.0317224
649107	p__Firmicutes	c__Clostridia	o__Clostridiales	f__Lachnospiraceae	g__unclassified	s__unclassified	0.0317224
175078	p__Firmicutes	c__Clostridia	o__Clostridiales	f__91otu7098	g__unclassified	s__unclassified	0.0317224
263179	p__Firmicutes	c__Clostridia	o__Clostridiales	f__unclassified	g__unclassified	s__unclassified	0.0319582
177269	p__Bacteroidetes	c__Bacteroidia	o__Bacteroidales	f__S24-7	g__unclassified	s__unclassified	0.0322599
206324	p__Bacteroidetes	c__Bacteroidia	o__Bacteroidales	f__S24-7	g__unclassified	s__unclassified	0.0322599
206367	p__Bacteroidetes	c__Bacteroidia	o__Bacteroidales	f__S24-7	g__unclassified	s__unclassified	0.0322599
179464	p__Bacteroidetes	c__Bacteroidia	o__Bacteroidales	f__S24-7	g__unclassified	s__unclassified	0.0322599
416043	p__Bacteroidetes	c__Bacteroidia	o__Bacteroidales	f__S24-7	g__unclassified	s__unclassified	0.0322599
180092	p__Bacteroidetes	c__Bacteroidia	o__Bacteroidales	f__S24-7	g__unclassified	s__unclassified	0.0322599
385545	p__Firmicutes	c__Clostridia	o__Clostridiales	f__unclassified	g__unclassified	s__unclassified	0.0322599
192180	p__Firmicutes	c__Clostridia	o__Clostridiales	f__unclassified	g__unclassified	s__unclassified	0.0322599
167420	p__Firmicutes	c__Erysipelotrichi	o__Erysipelotrichales	f__Erysipelotrichaceae	g__94otu15456	s__97otu17132	0.032692
375106	p__Firmicutes	c__Clostridia	o__Clostridiales	f__Ruminococcaceae	g__94otu18214	s__97otu20080	0.0327499
4481613	p__Actinobacteria	c__Coriobacteriia	o__Coriobacteriales	f__Coriobacteriaceae	g__Collinsella	s__aerofaciens	0.0327499
606927	p__Firmicutes	c__Clostridia	o__Clostridiales	f__Peptostreptococcaceae	g__unclassified	s__unclassified	0.032868
185802	p__Firmicutes	c__Clostridia	o__Clostridiales	f__Ruminococcaceae	g__94otu17128	s__97otu7300	0.0332174
172163	p__Firmicutes	c__Clostridia	o__Clostridiales	f__91otu7	g__94otu11	s__97otu11	0.0332646
4374046	p__Actinobacteria	c__Coriobacteriia	o__Coriobacteriales	f__Coriobacteriaceae	g__unclassified	s__unclassified	0.0332646
685156	p__Firmicutes	c__Bacilli	o__Lactobacillales	f__Lactobacillaceae	g__Lactobacillus	s__mucosae	0.0332748
178959	p__Firmicutes	c__Clostridia	o__Clostridiales	f__Ruminococcaceae	g__Oscillospira	s__unclassified	0.0334206
193968	p__Firmicutes	c__Clostridia	o__Clostridiales	f__Ruminococcaceae	g__unclassified	s__unclassified	0.033559
265871	p__Firmicutes	c__Clostridia	o__Clostridiales	f__Ruminococcaceae	g__Faecalibacterium	s__prausnitzii	0.0339431
360636	p__Firmicutes	c__Erysipelotrichi	o__Erysipelotrichales	f__Erysipelotrichaceae	g__unclassified	s__unclassified	0.0342394
188676	p__Firmicutes	c__Clostridia	o__Clostridiales	f__Ruminococcaceae	g__unclassified	s__unclassified	0.0350188
131024	p__Firmicutes	c__Clostridia	o__Clostridiales	f__unclassified	g__unclassified	s__unclassified	0.0357778
272576	p__Firmicutes	c__Clostridia	o__Clostridiales	f__Ruminococcaceae	g__Oscillospira	s__unclassified	0.0357778
724472	p__Firmicutes	c__Clostridia	o__Clostridiales	f__Lachnospiraceae	g__Dorea	s__97otu58889	0.0358765
265280	p__Firmicutes	c__Clostridia	o__Clostridiales	f__Lachnospiraceae	g__94otu10206	s__97otu15186	0.0363792
176957	p__Firmicutes	c__Clostridia	o__Clostridiales	f__unclassified	g__unclassified	s__unclassified	0.0365609
186416	p__Firmicutes	c__Clostridia	o__Clostridiales	f__Lachnospiraceae	g__94otu42322	s__97otu95016	0.0368304
259012	p__Bacteroidetes	c__Bacteroidia	o__Bacteroidales	f__S24-7	g__94otu6772	s__unclassified	0.0368304
197891	p__Bacteroidetes	c__Bacteroidia	o__Bacteroidales	f__S24-7	g__unclassified	s__unclassified	0.0368304
174422	p__Firmicutes	c__Clostridia	o__Clostridiales	f__Lachnospiraceae	g__unclassified	s__unclassified	0.0368304
289734	p__Firmicutes	c__Clostridia	o__Clostridiales	f__Lachnospiraceae	g__Blautia	s__unclassified	0.0368352
179400	p__Firmicutes	c__Clostridia	o__Clostridiales	f__Lachnospiraceae	g__[Ruminococcus]	s__97otu99006	0.0368352
163142	p__Firmicutes	c__Clostridia	o__Clostridiales	f__unclassified	g__unclassified	s__unclassified	0.0370827
557974	p__Proteobacteria	c__Gammaproteobacteria	o__Pseudomonadales	f__Pseudomonadaceae	g__Pseudomonas	s__unclassified	0.0397638
262541	p__Firmicutes	c__Clostridia	o__Clostridiales	f__91otu14680	g__94otu38008	s__97otu93352	0.0408796
3392847	p__Firmicutes	c__Clostridia	o__Clostridiales	f__Lachnospiraceae	g__94otu12084	s__97otu9896	0.0409835
829456	p__Firmicutes	c__Clostridia	o__Clostridiales	f__Clostridiaceae	g__Clostridium	s__unclassified	0.0412473
114462	p__Proteobacteria	c__Gammaproteobacteria	o__Enterobacteriales	f__Enterobacteriaceae	g__unclassified	s__unclassified	0.0416877
579851	p__Firmicutes	c__Erysipelotrichi	o__Erysipelotrichales	f__Erysipelotrichaceae	g__[Eubacterium]	s__dolichum	0.0417754
633252	p__Proteobacteria	c__Gammaproteobacteria	o__Pseudomonadales	f__Pseudomonadaceae	g__Pseudomonas	s__unclassified	0.0421756
4354477	p__Proteobacteria	c__Gammaproteobacteria	o__Enterobacteriales	f__Enterobacteriaceae	g__unclassified	s__unclassified	0.0421756
191432	p__Bacteroidetes	c__Bacteroidia	o__Bacteroidales	f__S24-7	g__94otu1890	s__unclassified	0.0421756
178817	p__Firmicutes	c__Clostridia	o__Clostridiales	f__91otu5738	g__94otu11972	s__97otu13605	0.0425652
180105	p__Firmicutes	c__Clostridia	o__Clostridiales	f__91otu5738	g__unclassified	s__unclassified	0.0432574
4453743	p__Bacteroidetes	c__Flavobacteriia	o__Flavobacteriales	f__[Weeksellaceae]	g__Chryseobacterium	s__97otu66801	0.0432574
160015	p__Proteobacteria	c__Gammaproteobacteria	o__Pasteurellales	f__Pasteurellaceae	g__unclassified	s__unclassified	0.0445541
3272632	p__Bacteroidetes	c__Bacteroidia	o__Bacteroidales	f__Bacteroidaceae	g__Bacteroides	s__unclassified	0.0452071
242070	p__Proteobacteria	c__Gammaproteobacteria	o__Pseudomonadales	f__Pseudomonadaceae	g__Pseudomonas	s__97otu97852	0.0456707
531659	p__Bacteroidetes	c__Flavobacteriia	o__Flavobacteriales	f__[Weeksellaceae]	g__unclassified	s__unclassified	0.0458209
3957916	p__Firmicutes	c__Clostridia	o__Clostridiales	f__91otu6389	g__94otu12971	s__97otu87063	0.0467443
181419	p__Firmicutes	c__Clostridia	o__Clostridiales	f__unclassified	g__unclassified	s__unclassified	0.0467443
543491	p__Actinobacteria	c__Actinobacteria	o__Actinomycetales	f__Micrococcaceae	g__94otu11218	s__97otu51501	0.04691
67813	p__Firmicutes	c__Bacilli	o__Lactobacillales	f__Enterococcaceae	g__Enterococcus	s__unclassified	0.0471893
1137471	p__Proteobacteria	c__Gammaproteobacteria	o__Pasteurellales	f__Pasteurellaceae	g__unclassified	s__unclassified	0.0475065
4454531	p__Proteobacteria	c__Gammaproteobacteria	o__Enterobacteriales	f__Enterobacteriaceae	g__unclassified	s__unclassified	0.0497028
