# Supplementary material for: Intestinal Epithelial Toll-Like Receptor 4 Signaling Affects Epithelial Function and Colonic Microbiota and Promotes a Risk for Transmissible Colitis
Source: Infect Immun. 2016 Feb 24;84(3):798–810. doi: 10.1128/IAI.01374-15 (PMC4771346; doi:10.1128/IAI.01374-15)
Supplement: Supplemental material [file IAI.01374-15_zii999091620so4.xlsx]

## Sheet: Lumen_otu_abundanceat1_table
Table St3: Luminal bacterial OTUs that differed between villin-TLR4 and WT littermates in relative abundance
p values with false discovery rate <0.1 are given in bold
OTUs in red were increased in villin-TLR4 mice relative to WT littermates
otu	phylum	class	order	family	genus	species	p values
292735	p__Firmicutes	c__Clostridia	o__Clostridiales	f__Lachnospiraceae	g__Blautia	s__unclassified	6.46106e-06
2366688	p__Firmicutes	c__Clostridia	o__Clostridiales	f__unclassified	g__unclassified	s__unclassified	0.0448473
198128	p__Firmicutes	c__Clostridia	o__Clostridiales	f__Lachnospiraceae	g__Blautia	s__unclassified	0.0400786
263179	p__Firmicutes	c__Clostridia	o__Clostridiales	f__unclassified	g__unclassified	s__unclassified	0.0271083
182289	p__Firmicutes	c__Clostridia	o__Clostridiales	f__Lachnospiraceae	g__unclassified	s__unclassified	0.017345
194001	p__Firmicutes	c__Clostridia	o__Clostridiales	f__Lachnospiraceae	g__unclassified	s__unclassified	0.0204568
177062	p__Firmicutes	c__Clostridia	o__Clostridiales	f__Lachnospiraceae	g__Blautia	s__unclassified	0.031808
199145	p__Firmicutes	c__Clostridia	o__Clostridiales	f__Ruminococcaceae	g__unclassified	s__unclassified	0.00252091
320224	p__Firmicutes	c__Clostridia	o__Clostridiales	f__Ruminococcaceae	g__Ruminococcus	s__unclassified	0.023097
307113	p__Firmicutes	c__Clostridia	o__Clostridiales	f__Lachnospiraceae	g__Blautia	s__unclassified	0.0212083
164071	p__Firmicutes	c__Clostridia	o__Clostridiales	f__Lachnospiraceae	g__unclassified	s__unclassified	0.0241617
190169	p__Firmicutes	c__Clostridia	o__Clostridiales	f__Ruminococcaceae	g__unclassified	s__unclassified	0.0212083
828708	p__Firmicutes	c__Clostridia	o__Clostridiales	f__91otu5137	g__unclassified	s__unclassified	0.00563659
263253	p__Bacteroidetes	c__Bacteroidia	o__Bacteroidales	f__S24-7	g__unclassified	s__unclassified	0.0438031
308544	p__Firmicutes	c__Clostridia	o__Clostridiales	f__Lachnospiraceae	g__Blautia	s__unclassified	0.0398607
230268	p__Firmicutes	c__Clostridia	o__Clostridiales	f__Ruminococcaceae	g__Ruminococcus	s__97otu82418	0.00108507
375106	p__Firmicutes	c__Clostridia	o__Clostridiales	f__Ruminococcaceae	g__94otu18214	s__97otu20080	0.0481604
275288	p__Firmicutes	c__Clostridia	o__Clostridiales	f__Ruminococcaceae	g__Oscillospira	s__unclassified	0.0385829
331013	p__Firmicutes	c__Clostridia	o__Clostridiales	f__Ruminococcaceae	g__Ruminococcus	s__unclassified	0.0199228
199293	p__Firmicutes	c__Clostridia	o__Clostridiales	f__Ruminococcaceae	g__unclassified	s__unclassified	0.0363154
166869	p__Firmicutes	c__Clostridia	o__Clostridiales	f__unclassified	g__unclassified	s__unclassified	0.0277345
2724175	p__Firmicutes	c__Clostridia	o__Clostridiales	f__Lachnospiraceae	g__[Ruminococcus]	s__gnavus	0.0066301
193672	p__Firmicutes	c__Clostridia	o__Clostridiales	f__Peptostreptococcaceae	g__94otu13105	s__97otu730	0.0395449
193709	p__Firmicutes	c__Clostridia	o__Clostridiales	f__Ruminococcaceae	g__unclassified	s__unclassified	0.0393719
4355436	p__Firmicutes	c__Clostridia	o__Clostridiales	f__91otu14543	g__94otu24362	s__unclassified	0.0352075
188047	p__Firmicutes	c__Clostridia	o__Clostridiales	f__Lachnospiraceae	g__94otu19924	s__97otu98	0.00373192
265030	p__Firmicutes	c__Clostridia	o__Clostridiales	f__unclassified	g__unclassified	s__unclassified	0.0313738
174285	p__Firmicutes	c__Clostridia	o__Clostridiales	f__91otu21549	g__94otu8362	s__97otu61606	0.0154488
195937	p__Firmicutes	c__Clostridia	o__Clostridiales	f__Lachnospiraceae	g__Blautia	s__97otu98146	0.0178235
4328104	p__Proteobacteria	c__Betaproteobacteria	o__Burkholderiales	f__Comamonadaceae	g__Comamonas	s__unclassified	0.0184013
174727	p__Bacteroidetes	c__Bacteroidia	o__Bacteroidales	f__S24-7	g__unclassified	s__unclassified	0.0204646
199403	p__Actinobacteria	c__Coriobacteriia	o__Coriobacteriales	f__Coriobacteriaceae	g__Adlercreutzia	s__97otu64052	0.002545
175575	p__Firmicutes	c__Clostridia	o__Clostridiales	f__91otu7553	g__94otu18389	s__97otu4449	0.0390725
395040	p__Firmicutes	c__Clostridia	o__Clostridiales	f__unclassified	g__unclassified	s__unclassified	0.0169539
4070490	p__Firmicutes	c__Clostridia	o__Clostridiales	f__Ruminococcaceae	g__unclassified	s__unclassified	0.0164841
178238	p__Firmicutes	c__Clostridia	o__Clostridiales	f__Lachnospiraceae	g__unclassified	s__unclassified	0.0479992
262970	p__Firmicutes	c__Clostridia	o__Clostridiales	f__unclassified	g__unclassified	s__unclassified	0.0447982
258559	p__Firmicutes	c__Clostridia	o__Clostridiales	f__Lachnospiraceae	g__94otu42539	s__97otu73881	0.0341051
