# Supplementary material for: Intestinal Epithelial Toll-Like Receptor 4 Signaling Affects Epithelial Function and Colonic Microbiota and Promotes a Risk for Transmissible Colitis
Source: Infect Immun. 2016 Feb 24;84(3):798–810. doi: 10.1128/IAI.01374-15 (PMC4771346; doi:10.1128/IAI.01374-15)
Supplement: Supplemental material [file IAI.01374-15_zii999091620so5.xlsx]

## Sheet: Sheet1
Table St4: Luminal bacterial OTUs that differed between villin-TLR4 and WT littermates in their presence or absence
p values with false discovery rate <0.1 are given in bold
OTUs in red were increased in villin-TLR4 mice relative to WT littermates
OTUs	phylum	class	order	family	genus	species	p values
292735	p__Firmicutes	c__Clostridia	o__Clostridiales	f__Lachnospiraceae	g__Blautia	s__unclassified	2.29071e-09
289734	p__Firmicutes	c__Clostridia	o__Clostridiales	f__Lachnospiraceae	g__Blautia	s__unclassified	2.80322e-06
302049	p__Firmicutes	c__Clostridia	o__Clostridiales	f__Lachnospiraceae	g__Blautia	s__unclassified	1.78106e-05
188047	p__Firmicutes	c__Clostridia	o__Clostridiales	f__Lachnospiraceae	g__94otu19924	s__97otu98	2.73942e-05
182289	p__Firmicutes	c__Clostridia	o__Clostridiales	f__Lachnospiraceae	g__unclassified	s__unclassified	0.000506756
2724175	p__Firmicutes	c__Clostridia	o__Clostridiales	f__Lachnospiraceae	g__[Ruminococcus]	s__gnavus	0.000661749
4472399	p__Firmicutes	c__Clostridia	o__Clostridiales	f__Lachnospiraceae	g__Coprococcus	s__97otu2077	0.000697727
199145	p__Firmicutes	c__Clostridia	o__Clostridiales	f__Ruminococcaceae	g__unclassified	s__unclassified	0.00091513
183604	p__Firmicutes	c__Clostridia	o__Clostridiales	f__unclassified	g__unclassified	s__unclassified	0.000939878
403701	p__Firmicutes	c__Clostridia	o__Clostridiales	f__Veillonellaceae	g__Dialister	s__97otu8330	0.00452406
308544	p__Firmicutes	c__Clostridia	o__Clostridiales	f__Lachnospiraceae	g__Blautia	s__unclassified	0.00480644
273705	p__Firmicutes	c__Clostridia	o__Clostridiales	f__91otu21549	g__94otu8362	s__97otu61606	0.00511456
315147	p__Bacteroidetes	c__Bacteroidia	o__Bacteroidales	f__S24-7	g__94otu13361	s__97otu5679	0.00521179
194001	p__Firmicutes	c__Clostridia	o__Clostridiales	f__Lachnospiraceae	g__unclassified	s__unclassified	0.00567688
262970	p__Firmicutes	c__Clostridia	o__Clostridiales	f__unclassified	g__unclassified	s__unclassified	0.00603912
234121	p__Firmicutes	c__Clostridia	o__Clostridiales	f__91otu3937	g__94otu9254	s__97otu3203	0.00640778
782953	p__Proteobacteria	c__Gammaproteobacteria	o__Enterobacteriales	f__Enterobacteriaceae	g__unclassified	s__unclassified	0.00759265
175575	p__Firmicutes	c__Clostridia	o__Clostridiales	f__91otu7553	g__94otu18389	s__97otu4449	0.0142281
1110253	p__Firmicutes	c__Clostridia	o__Clostridiales	f__Ruminococcaceae	g__94otu9261	s__97otu29867	0.0150137
193672	p__Firmicutes	c__Clostridia	o__Clostridiales	f__Peptostreptococcaceae	g__94otu13105	s__97otu730	0.0162441
2315700	p__Firmicutes	c__Clostridia	o__Clostridiales	f__Ruminococcaceae	g__Ruminococcus	s__97otu19391	0.0202727
193709	p__Firmicutes	c__Clostridia	o__Clostridiales	f__Ruminococcaceae	g__unclassified	s__unclassified	0.0207003
328617	p__Bacteroidetes	c__Bacteroidia	o__Bacteroidales	f__Bacteroidaceae	g__Bacteroides	s__uniformis	0.020782
4481613	p__Actinobacteria	c__Coriobacteriia	o__Coriobacteriales	f__Coriobacteriaceae	g__Collinsella	s__aerofaciens	0.0213806
261132	p__Firmicutes	c__Clostridia	o__Clostridiales	f__Ruminococcaceae	g__unclassified	s__unclassified	0.0213863
342075	p__Firmicutes	c__Clostridia	o__Clostridiales	f__unclassified	g__unclassified	s__unclassified	0.0213989
174583	p__Firmicutes	c__Clostridia	o__Clostridiales	f__unclassified	g__unclassified	s__unclassified	0.0216235
180037	p__Firmicutes	c__Clostridia	o__Clostridiales	f__Lachnospiraceae	g__Blautia	s__unclassified	0.0222443
318970	p__Firmicutes	c__Clostridia	o__Clostridiales	f__Lachnospiraceae	g__Blautia	s__unclassified	0.0222683
177037	p__Firmicutes	c__Clostridia	o__Clostridiales	f__Lachnospiraceae	g__unclassified	s__unclassified	0.0223591
185607	p__Firmicutes	c__Clostridia	o__Clostridiales	f__Lachnospiraceae	g__unclassified	s__unclassified	0.023023
187569	p__Firmicutes	c__Clostridia	o__Clostridiales	f__Lachnospiraceae	g__unclassified	s__unclassified	0.023023
198128	p__Firmicutes	c__Clostridia	o__Clostridiales	f__Lachnospiraceae	g__Blautia	s__unclassified	0.0231163
2366688	p__Firmicutes	c__Clostridia	o__Clostridiales	f__unclassified	g__unclassified	s__unclassified	0.0242045
181683	p__Firmicutes	c__Clostridia	o__Clostridiales	f__91otu7553	g__94otu18389	s__97otu4449	0.0247337
3014082	p__Firmicutes	c__Clostridia	o__Clostridiales	f__Lachnospiraceae	g__Blautia	s__unclassified	0.024807
199293	p__Firmicutes	c__Clostridia	o__Clostridiales	f__Ruminococcaceae	g__unclassified	s__unclassified	0.0248545
178238	p__Firmicutes	c__Clostridia	o__Clostridiales	f__Lachnospiraceae	g__unclassified	s__unclassified	0.0248545
186732	p__Firmicutes	c__Clostridia	o__Clostridiales	f__Lachnospiraceae	g__Blautia	s__97otu6686	0.0298125
211234	p__Firmicutes	c__Clostridia	o__Clostridiales	f__unclassified	g__unclassified	s__unclassified	0.0300921
1844553	p__Firmicutes	c__Clostridia	o__Clostridiales	f__Ruminococcaceae	g__Oscillospira	s__unclassified	0.0300921
184238	p__Firmicutes	c__Clostridia	o__Clostridiales	f__Lachnospiraceae	g__Blautia	s__obeum	0.0308947
230268	p__Firmicutes	c__Clostridia	o__Clostridiales	f__Ruminococcaceae	g__Ruminococcus	s__97otu82418	0.0309331
185763	p__Firmicutes	c__Clostridia	o__Clostridiales	f__Ruminococcaceae	g__Faecalibacterium	s__prausnitzii	0.0323567
174260	p__Firmicutes	c__Clostridia	o__Clostridiales	f__91otu7765	g__94otu20164	s__97otu30584	0.0344163
197989	p__Firmicutes	c__Clostridia	o__Clostridiales	f__91otu5738	g__94otu11972	s__97otu13605	0.0360609
196349	p__Firmicutes	c__Clostridia	o__Clostridiales	f__Ruminococcaceae	g__94otu9261	s__97otu5824	0.0364365
199674	p__Firmicutes	c__Clostridia	o__Clostridiales	f__unclassified	g__unclassified	s__unclassified	0.037335
250270	p__Firmicutes	c__Clostridia	o__Clostridiales	f__91otu5626	g__94otu12408	s__97otu40670	0.0418509
265036	p__Firmicutes	c__Clostridia	o__Clostridiales	f__Ruminococcaceae	g__unclassified	s__unclassified	0.0428164
2212505	p__Bacteroidetes	c__Bacteroidia	o__Bacteroidales	f__S24-7	g__94otu34968	s__97otu38845	0.0439822
192878	p__Firmicutes	c__Clostridia	o__Clostridiales	f__Lachnospiraceae	g__Coprococcus	s__97otu5218	0.0456596
743911	p__Firmicutes	c__Clostridia	o__Clostridiales	f__Lachnospiraceae	g__unclassified	s__unclassified	0.0460712
194504	p__Firmicutes	c__Clostridia	o__Clostridiales	f__91otu8083	g__94otu15780	s__97otu18581	0.0473991
