# Supplementary material for: Intestinal Epithelial Toll-Like Receptor 4 Signaling Affects Epithelial Function and Colonic Microbiota and Promotes a Risk for Transmissible Colitis
Source: Infect Immun. 2016 Feb 24;84(3):798–810. doi: 10.1128/IAI.01374-15 (PMC4771346; doi:10.1128/IAI.01374-15)
Supplement: Supplemental material [file IAI.01374-15_zii999091620so6.xlsx]

## Sheet: Sheet1
		Reg3y	Lyz2	Ang4
p__Firmicutes	Pearson Correlation	0.0020292	-0.150577	0.265148
	Sig. (2-tailed)	0.996195	0.721907	0.525657
p__Proteobacteria	Pearson Correlation	-0.505927	-0.471142	0.421442
	Sig. (2-tailed)	0.20083	0.238631	0.298378
p__Fusobacteria	Pearson Correlation	-0.692077	-0.550669	0.205241
	Sig. (2-tailed)	0.0571719	0.157236	0.625843
c__Clostridia	Pearson Correlation	0.030442	-0.0696069	0.195196
	Sig. (2-tailed)	0.942957	0.869908	0.643197
c__Coriobacteria	Pearson Correlation	-0.130512	0.177427	-0.55351
	Sig. (2-tailed)	0.758055	0.674241	0.154662
c__Gammaproteobacteria	Pearson Correlation	-0.682534	-0.310708	-0.0435519
	Sig. (2-tailed)	0.0621533	0.453831	0.918443
c__Betaproteobacteria	Pearson Correlation	-0.526443	-0.62801	0.692064
	Sig. (2-tailed)	0.18013	0.095455	0.0571784
c__Fusobacteriia	Pearson Correlation	-0.692077	-0.550669	0.205241
	Sig. (2-tailed)	0.0571719	0.157236	0.625843
c__Flavobacteria	Pearson Correlation	-0.35319	-0.347264	0.424336
	Sig. (2-tailed)	0.390781	0.399333	0.294719
o__Coriobacteriales	Pearson Correlation	-0.130512	0.177427	-0.55351
	Sig. (2-tailed)	0.758055	0.674241	0.154662
o__Rhodospirillales	Pearson Correlation	-0.211984	-0.0315389	-0.0711429
	Sig. (2-tailed)	0.614277	0.940904	0.867056
o__Enterobacteriales	Pearson Correlation	-0.671535	-0.30332	-0.0484299
	Sig. (2-tailed)	0.068203	0.465196	0.909336
o__Burkholderiales	Pearson Correlation	-0.518024	-0.619292	0.672922
	Sig. (2-tailed)	0.18848	0.101559	0.0674218
o__Fusobacteriales	Pearson Correlation	-0.692077	-0.550669	0.205241
	Sig. (2-tailed)	0.0571719	0.157236	0.625843
o__Clostridiales	Pearson Correlation	0.030442	-0.0696069	0.195196
	Sig. (2-tailed)	0.942957	0.869908	0.643197
o__Flavobacteriales	Pearson Correlation	-0.35319	-0.347264	0.424336
	Sig. (2-tailed)	0.390781	0.399333	0.294719
o__Pseudomonadales	Pearson Correlation	-0.631336	-0.341958	-0.07807
	Sig. (2-tailed)	0.0931838	0.407059	0.854212
o__Lactobacillales	Pearson Correlation	-0.692236	-0.307534	-0.158098
	Sig. (2-tailed)	0.0570912	0.458699	0.708469
f__[Mogibacteriaceae]	Pearson Correlation	0.495408	0.189345	-0.51575
	Sig. (2-tailed)	0.211904	0.653372	0.19077
f__91otu5089	Pearson Correlation	-0.183829	0.0516489	-0.153581
	Sig. (2-tailed)	0.663006	0.90333	0.716531
f__Coriobacteriaceae	Pearson Correlation	-0.130512	0.177427	-0.55351
	Sig. (2-tailed)	0.758055	0.674241	0.154662
f__Enterobacteriaceae	Pearson Correlation	-0.671535	-0.30332	-0.0484299
	Sig. (2-tailed)	0.068203	0.465196	0.909336
f__Fusobacteriaceae	Pearson Correlation	-0.692077	-0.550669	0.205241
	Sig. (2-tailed)	0.0571719	0.157236	0.625843
f__Lachnospiraceae	Pearson Correlation	-0.114054	0.446848	0.0339107
	Sig. (2-tailed)	0.787995	0.267009	0.936466
f__Ruminococcaceae	Pearson Correlation	-0.107654	0.130774	-0.2504
	Sig. (2-tailed)	0.799704	0.75758	0.549756
g__94otu11945	Pearson Correlation	0.618583	0.302058	-0.583248
	Sig. (2-tailed)	0.102065	0.467147	0.12911
g__94otu1346	Pearson Correlation	.949**	.873**	-0.489968
	Sig. (2-tailed)	0.000312998	0.00469218	0.217753
g__94otu19924	Pearson Correlation	.745*	0.432213	-0.37759
	Sig. (2-tailed)	0.033841	0.28487	0.356433
g__Blautia	Pearson Correlation	0.251751	0.525406	-0.591602
	Sig. (2-tailed)	0.547533	0.181148	0.122391
g__Faecalibacterium	Pearson Correlation	-0.0429259	0.316724	-0.470953
	Sig. (2-tailed)	0.919613	0.444662	0.238845
g__Fusobacterium	Pearson Correlation	-0.692077	-0.550669	0.205241
	Sig. (2-tailed)	0.0571719	0.157236	0.625843
g__Phascolarctobacterium	Pearson Correlation	.830*	.936**	-0.373753
	Sig. (2-tailed)	0.0107916	0.000613536	0.361741
